# Supplementary material for: Sleep duration and treatment compliance: a population-based cross-sectional study of hypertensive patients in Bangladesh
Source: BMC Res Notes. 2016 May 13;9:271. doi: 10.1186/s13104-016-2075-6 (PMC4866425; doi:10.1186/s13104-016-2075-6)
Supplement: Supplementary file 1 — 10.1186/s13104-016-2075-6 The data is in excel format. [file 13104_2016_2075_MOESM1_ESM.xlsx]

## Sheet: Sheet1
	ID	Age	Sex	MaritalStatus	Education	BMI	Durationofhypertension	FamilyHistory	smoking	Alcohol	Sleephour	Drugforsleep	visitclinician	Support	compliancewithmedicine	FinalCompliance	Otherproblem.1
1	1023	46	M	MARRIED	UNIVERSITY	31	5	Positive	No	No	<6	No	No	Yes	No	No	Yes
2	939	44	M	MARRIED	UNIVERSITY	28	4	Positive	Yes	No	<6	No	No	Yes	Yes	Yes	Yes
3	151	40	M	MARRIED	UNIVERSITY	30	5	Positive	Yes	Yes	<6	No	No	No	No	No	No
4	558	43	M	MARRIED	UNIVERSITY	26	4	Positive	No	No	>=6	No	No	Yes	No	No	Yes
5	328	43	M	MARRIED	UNIVERSITY	25	3	Positive	No	No	>=6	No	yes	No	Yes	Yes	Yes
6	358	34	M	MARRIED	UNIVERSITY	24	2	Positive	No	No	>=6	No	yes	No	Yes	Yes	Yes
7	247	37	M	MARRIED	UNIVERSITY	28	2	Positive	No	No	<6	No	yes	Yes	Yes	Yes	Yes
8	246	31	F	MARRIED	UNIVERSITY	35	1	Positive	No	No	<6	No	yes	No	No	No	No
9	221	42	M	MARRIED	UNIVERSITY	31	3	Positive	No	No	>=6	No	No	No	Yes	No	Yes
10	496	38	F	MARRIED	UNIVERSITY	29	4	negetive	No	No	>=6	No	No	No	Yes	No	Yes
11	32	30	M	MARRIED	UNIVERSITY	27	4	negetive	No	No	>=6	No	No	Yes	No	No	Yes
12	1058	29	F	MARRIED	UNIVERSITY	26	<1	negetive	No	No	<6	No	yes	No	Yes	Yes	No
13	353	46	M	MARRIED	UNIVERSITY	24	3	Positive	Yes	No	<6	No	yes	No	No	No	Yes
14	621	32	M	MARRIED	UNIVERSITY	27	4	Positive	No	Rarely	>=6	No	yes	Yes	No	Yes	No
15	768	35	M	MARRIED	UNIVERSITY	23	4	Positive	Yes	Yes	>=6	Yes	yes	No	Yes	Yes	No
16	954	44	M	MARRIED	UNIVERSITY	30	2	Positive	Yes	No	<6	Yes	No	Yes	Yes	Yes	Yes
17	T055	41	F	MARRIED	UNIVERSITY	31	2	Positive	No	No	<6	No	yes	No	No	No	Yes
18	496	27	M	UNMARRIED	UNIVERSITY	22	<1	Positive	No	No	>=6	No	yes	No	Yes	Yes	No
19	1085	37	M	MARRIED	UNIVERSITY	25	3	Positive	No	No	<6	No	No	Yes	Yes	Yes	Yes
20	963	46	M	MARRIED	UNIVERSITY	28	4	negetive	No	No	>=6	Yes	No	Yes	No	No	No
21	340	48	F	MARRIED	UNIVERSITY	29	4	negetive	No	No	>=6	No	No	No	Yes	No	Yes
22	659	34	M	MARRIED	UNIVERSITY	31	5	Positive	Yes	No	<6	No	No	No	Yes	No	No
23	18	30	M	UNMARRIED	UNIVERSITY	24	4	negetive	Yes	No	>=6	Yes	yes	Yes	No	Yes	No
24	138	28	M	UNMARRIED	UNIVERSITY	26	<1	Positive	Yes	No	>=6	Yes	yes	No	Yes	Yes	No
25	235	45	F	MARRIED	UNIVERSITY	24	3	Positive	No	No	>=6	Yes	yes	No	Yes	Yes	Yes
26	907	44	F	MARRIED	UNIVERSITY	25	2	Positive	No	No	<6	Yes	yes	No	No	No	No
27	330	41	M	MARRIED	UNIVERSITY	27	2	Positive	No	No	>=6	No	yes	Yes	Yes	Yes	Yes
28	956	38	F	MARRIED	UNIVERSITY	26	1	negetive	No	No	<6	Yes	No	No	Yes	No	Yes
29	820	36	M	MARRIED	UNIVERSITY	19	3	negetive	No	No	>=6	No	yes	Yes	Yes	Yes	No
30	955	31	F	MARRIED	UNIVERSITY	24	4	Positive	No	No	<6	Yes	yes	No	Yes	Yes	No
31	802	28	F	MARRIED	UNIVERSITY	28	4	Positive	No	No	<6	No	No	Yes	No	No	No
32	592	44	F	MARRIED	UNIVERSITY	26	5	Positive	No	No	>=6	Yes	No	No	Yes	No	Yes
33	17	48	M	MARRIED	UNIVERSITY	24	4	Positive	No	No	>=6	No	yes	Yes	Yes	Yes	Yes
34	854	36	M	MARRIED	UNIVERSITY	34	2	negetive	No	No	>=6	No	No	No	Yes	No	Yes
35	1019	38	M	MARRIED	UNIVERSITY	31	2	Positive	No	No	>=6	No	yes	Yes	No	Yes	No
36	543	33	M	MARRIED	UNIVERSITY	27	3	Positive	No	No	>=6	No	No	No	Yes	No	No
37	384	51	F	MARRIED	UNIVERSITY	30	4	Positive	No	No	>=6	No	No	No	No	No	Yes
38	1004	49	M	MARRIED	UNIVERSITY	38	3	Positive	No	No	<6	Yes	No	No	Yes	No	Yes
39	950	45	M	MARRIED	UNIVERSITY	26	4	Positive	No	No	<6	No	yes	Yes	Yes	Yes	Yes
40	1080	40	F	MARRIED	UNIVERSITY	24	5	Positive	No	No	>=6	No	yes	No	Yes	Yes	Yes
41	333	40	M	MARRIED	UNIVERSITY	28	5	Positive	Yes	Yes	>=6	Yes	yes	No	No	No	Yes
42	545	37	F	MARRIED	UNIVERSITY	27	4	Positive	No	No	<6	No	yes	Yes	Yes	Yes	No
43	440	41	M	MARRIED	UNIVERSITY	28	3	negetive	No	No	>=6	No	yes	No	Yes	Yes	Yes
44	333	28	M	UNMARRIED	UNIVERSITY	20	<1	negetive	No	No	<6	Yes	yes	No	Yes	Yes	No
45	545	48	F	MARRIED	UNIVERSITY	25	3	negetive	No	No	>=6	No	yes	No	Yes	Yes	Yes
46	440	44	F	MARRIED	UNIVERSITY	26	1	negetive	No	No	>=6	No	No	Yes	No	No	Yes
47	748	48	M	MARRIED	UNIVERSITY	24	2	negetive	No	No	>=6	No	No	No	Yes	No	Yes
48	554	34	M	UNMARRIED	UNIVERSITY	22	3	negetive	No	No	>=6	No	No	Yes	Yes	Yes	No
49	327	33	M	UNMARRIED	UNIVERSITY	24	3	negetive	Yes	No	<6	Yes	No	No	No	No	No
50	647	31	M	UNMARRIED	UNIVERSITY	18	4	Positive	Yes	Yes	<6	No	yes	No	Yes	Yes	No
51	1032	35	F	UNMARRIED	UNIVERSITY	24	5	Positive	Yes	No	>=6	No	yes	No	Yes	Yes	No
52	1048	38	M	MARRIED	UNIVERSITY	28	4	Positive	Yes	No	<6	Yes	yes	No	Yes	Yes	Yes
53	554	47	M	MARRIED	UNIVERSITY	20	3	negetive	Yes	Rarely	>=6	No	yes	Yes	No	Yes	Yes
54	764	44	M	MARRIED	UNIVERSITY	22	3	Positive	No	Rarely	>=6	No	yes	No	Yes	Yes	Yes
55	1092	49	F	MARRIED	UNIVERSITY	20	>5	Positive	No	No	<6	No	yes	Yes	Yes	Yes	Yes
56	512	33	M	MARRIED	UNIVERSITY	21	2	Positive	No	No	>=6	No	No	No	Yes	No	No
57	94	32	M	MARRIED	UNIVERSITY	24	1	Positive	Yes	No	<6	Yes	No	Yes	Yes	Yes	No
58	797	32	M	UNMARRIED	UNIVERSITY	25	1	Positive	Yes	No	>=6	Yes	No	No	No	No	No
59	904	42	M	UNMARRIED	UNIVERSITY	31	4	Positive	No	Rarely	>=6	No	yes	Yes	Yes	Yes	Yes
60	567	41	F	MARRIED	UNIVERSITY	30	3	Positive	No	No	<6	No	yes	No	Yes	Yes	Yes
61	221	47	M	MARRIED	UNIVERSITY	23	3	Positive	Yes	No	>=6	No	yes	No	No	No	No
62	IBL 68	43	M	MARRIED	UNIVERSITY	22	4	negetive	Yes	Yes	>=6	No	No	No	Yes	No	No
63	945	46	F	MARRIED	UNIVERSITY	29	4	Positive	No	No	<6	No	No	Yes	Yes	Yes	Yes
64	670	43	M	MARRIED	UNIVERSITY	24	3	negetive	Yes	No	<6	Yes	No	Yes	No	No	Yes
65	31	35	F	MARRIED	UNIVERSITY	25	2	Positive	No	No	>=6	No	No	Yes	Yes	Yes	No
66	1077	34	M	UNMARRIED	UNIVERSITY	26	2	Positive	Yes	No	>=6	No	yes	Yes	Yes	Yes	No
67	567	38	M	MARRIED	UNIVERSITY	20	4	Positive	No	No	<6	Yes	yes	No	Yes	Yes	Yes
68	1068	39	M	MARRIED	UNIVERSITY	23	4	Positive	Yes	Rarely	<6	No	yes	No	Yes	Yes	Yes
69	393	42	F	MARRIED	UNIVERSITY	32	4	Positive	No	No	>=6	Yes	No	No	No	No	Yes
70	292	29	M	UNMARRIED	UNIVERSITY	30	5	negetive	No	No	>=6	No	yes	No	Yes	Yes	No
71	945	28	M	UNMARRIED	UNIVERSITY	27	<1	Positive	No	No	>=6	No	No	No	Yes	No	No
72	946	36	M	MARRIED	UNIVERSITY	24	4	Positive	No	No	<6	No	yes	Yes	No	Yes	Yes
73	370	44	M	MARRIED	UNIVERSITY	26	5	Positive	No	No	<6	Yes	yes	No	Yes	Yes	No
74	956	42	M	MARRIED	UNIVERSITY	29	2	negetive	No	No	<6	Yes	yes	No	Yes	Yes	Yes
75	330	47	M	MARRIED	UNIVERSITY	19	>5	Positive	No	Rarely	>=6	No	No	Yes	Yes	Yes	Yes
76	975	34	M	MARRIED	UNIVERSITY	22	3	Positive	No	No	<6	Yes	No	Yes	Yes	Yes	Yes
77	737	38	M	MARRIED	UNIVERSITY	25	2	negetive	No	No	>=6	No	yes	No	No	No	Yes
78	352	35	M	UNMARRIED	UNIVERSITY	23	2	Positive	Yes	Yes	<6	No	yes	No	Yes	Yes	No
79	862	43	F	MARRIED	UNIVERSITY	25	4	Positive	No	No	>=6	No	yes	Yes	Yes	Yes	Yes
80	598	34	M	MARRIED	UNIVERSITY	33	4	Positive	Yes	No	<6	No	yes	No	No	No	Yes
81	1039	25	M	UNMARRIED	UNIVERSITY	19	<1	Positive	No	No	<6	Yes	yes	No	Yes	Yes	No
82	941	33	M	UNMARRIED	UNIVERSITY	20	5	Positive	Yes	No	>=6	No	yes	No	Yes	Yes	No
83	221	40	F	MARRIED	UNIVERSITY	19	3	Positive	No	No	<6	Yes	No	No	No	No	No
84	971	38	M	MARRIED	UNIVERSITY	22	3	negetive	Yes	Yes	>=6	Yes	No	No	Yes	No	Yes
85	948	30	M	MARRIED	UNIVERSITY	25	<1	Positive	No	No	>=6	No	No	No	Yes	No	Yes
86	935	41	M	MARRIED	UNIVERSITY	25	4	Positive	No	No	<6	No	yes	Yes	Yes	Yes	No
87	541	29	M	UNMARRIED	UNIVERSITY	23	<1	Positive	No	Yes	>=6	No	yes	No	No	No	No
88	532	36	M	MARRIED	UNIVERSITY	26	5	negetive	No	No	<6	No	yes	No	Yes	Yes	No
89	813	39	M	MARRIED	UNIVERSITY	30	4	Positive	Yes	Rarely	>=6	Yes	yes	Yes	No	Yes	Yes
90	545	34	F	MARRIED	UNIVERSITY	34	3	Positive	No	No	<6	Yes	yes	No	Yes	Yes	No
91	287	42	M	MARRIED	UNIVERSITY	24	5	Positive	No	No	>=6	Yes	No	Yes	No	No	Yes
92	919	47	F	MARRIED	UNIVERSITY	21	>5	Positive	No	No	>=6	No	No	No	Yes	No	Yes
93	86	45	F	MARRIED	UNIVERSITY	24	3	Positive	No	No	<6	No	yes	Yes	Yes	Yes	Yes
94	760	34	F	MARRIED	UNIVERSITY	25	2	Positive	No	No	>=6	No	yes	No	No	No	No
95	270	36	M	MARRIED	UNIVERSITY	22	5	negetive	No	No	<6	Yes	No	Yes	Yes	Yes	No
96	356	37	M	MARRIED	UNIVERSITY	21	4	negetive	No	No	<6	No	yes	Yes	Yes	Yes	Yes
97	59	38	M	MARRIED	UNIVERSITY	22	4	Positive	No	No	>=6	No	No	No	Yes	No	Yes
98	179	28	M	UNMARRIED	UNIVERSITY	19	<1	Positive	Yes	No	<6	No	yes	Yes	Yes	Yes	No
99	50	32	M	MARRIED	UNIVERSITY	24	3	Positive	Yes	No	>=6	Yes	yes	No	No	No	Yes
100	263	41	M	MARRIED	UNIVERSITY	25	2	Positive	No	No	>=6	Yes	yes	Yes	Yes	Yes	Yes
101	357	37	M	MARRIED	UNIVERSITY	21	4	negetive	No	No	<6	No	yes	Yes	Yes	Yes	Yes
